# Supplementary material for: An Improved Codon Modeling Approach for Accurate Estimation of the Mutation Bias
Source: Mol Biol Evol. 2022 Jan 11;39(2):msac005. doi: 10.1093/molbev/msac005 (PMC8831783; doi:10.1093/molbev/msac005)
Supplement: msac005_Supplementary_Data [file msac005_supplementary_data.zip]

Archive with 6 entries (6 files):
- figure1.pdf
- figure2.pdf
- figure3.pdf
- figure4.pdf
- supp-mat.pdf
- biorxiv.sty
